# Supplementary material for: The ‘Shape-Shifter’ Peptide from the Disulphide Isomerase PmScsC Shows Context-Dependent Conformational Preferences
Source: Biomolecules. 2021 Apr 26;11(5):642. doi: 10.3390/biom11050642 (PMC8146718; doi:10.3390/biom11050642)
Supplement: Supplementary file 1 [file biomolecules-11-00642-s001.zip]

Archive with 11 entries (8 files):
- Supplementary/
- Supplementary/SupplementaryMaterial_TableS1.pdf
- __MACOSX/
- __MACOSX/Supplementary/
- __MACOSX/Supplementary/._SupplementaryMaterial_TableS1.pdf
- Supplementary/SupplementaryMaterial_FigureS3.pdf
- __MACOSX/Supplementary/._SupplementaryMaterial_FigureS3.pdf
- Supplementary/SupplementaryMaterial_FigureS2.pdf
- __MACOSX/Supplementary/._SupplementaryMaterial_FigureS2.pdf
- Supplementary/SupplementaryMaterial_FigureS1.pdf
- __MACOSX/Supplementary/._SupplementaryMaterial_FigureS1.pdf
